# Supplementary material for: Improving inferences from short-term ecological studies with Bayesian hierarchical modeling: white-headed woodpeckers in managed forests
Source: Ecol Evol. 2015 Jul 22;5(16):3378–88. doi: 10.1002/ece3.1618 (PMC4569033; doi:10.1002/ece3.1618)
Supplement: Supplementary file 2 — Appendix S2. Posterior inclusion probabilities, means, and standard errors of βk regression coefficients with increasing prior variance Σk. [file ece30005-3378-sd2.xlsx]

## Sheet: priorvariance
Table S1. Posterior inclusion probabilities, means, and standard deviations of βk regression coefficients with increasing prior variance Σk. Prior variances are portrayed on the common log scale.
log10_Sigma	g1_mean	beta1_mean	beta1_sd	g2_mean	beta2_mean	beta2_sd	g3_mean	beta3_mean	beta3_sd	g4_mean	beta4_mean	beta4_sd	g5_mean	beta5_mean	beta5_sd
0	0.2483	0.0684	0.3231	0.2992	0.2989	0.3024	1	1.6669	0.3806	0.4807	0.5249	0.8769	0.7683	1.2206	0.7253
0.25	0.2023	0.0739	0.325	0.2653	0.3046	0.3057	1	1.7748	0.4072	0.4472	0.549	0.9208	0.7805	1.3998	0.7415
0.5	0.1518	0.0779	0.3269	0.1987	0.3103	0.3127	1	1.8491	0.4261	0.4082	0.6134	0.9206	0.7732	1.5411	0.7826
0.75	0.1223	0.0823	0.3301	0.1633	0.3102	0.3011	1	1.8977	0.4412	0.3588	0.6373	0.9661	0.7637	1.6323	0.8216
1	0.0935	0.0812	0.3192	0.1255	0.3108	0.298	1	1.9364	0.4508	0.3038	0.6406	0.9659	0.7303	1.7129	0.835
1.25	0.0762	0.0704	0.3223	0.1068	0.3089	0.3033	1	1.9482	0.451	0.2592	0.6636	0.9601	0.703	1.7276	0.8233
1.5	0.0612	0.0806	0.3205	0.0818	0.3016	0.3059	1	1.9603	0.4623	0.2043	0.6379	0.9879	0.6472	1.7509	0.8367
1.75	0.0437	0.0772	0.3255	0.0585	0.3056	0.3057	1	1.9768	0.4608	0.1662	0.6529	0.9803	0.5797	1.7997	0.8425
2	0.037	0.078	0.3286	0.043	0.3035	0.303	1	1.967	0.4564	0.1318	0.6308	0.9771	0.5113	1.7719	0.8613
2.25	0.0225	0.0718	0.3164	0.0402	0.3084	0.3002	1	1.9788	0.4634	0.1058	0.6643	0.9814	0.4597	1.7689	0.8468
2.5	0.0185	0.0719	0.3255	0.025	0.3118	0.3042	0.9998	1.9808	0.467	0.0772	0.652	0.9803	0.378	1.7568	0.8608
2.75	0.0162	0.072	0.323	0.0192	0.3065	0.3005	1	1.9959	0.4631	0.0655	0.6293	0.9866	0.3232	1.7594	0.8604
3	0.0118	0.0796	0.3229	0.0148	0.3103	0.303	1	1.9949	0.4623	0.0468	0.6397	0.9964	0.2598	1.7264	0.8529
3.25	0.0103	0.0705	0.3246	0.0118	0.3067	0.3022	1	1.9942	0.4589	0.0378	0.6456	0.9758	0.2125	1.7495	0.8328
3.5	0.007	0.0759	0.3211	0.0073	0.3117	0.3049	1	1.9899	0.4591	0.0285	0.6362	0.9767	0.1653	1.7314	0.8475
3.75	0.0045	0.0708	0.3224	0.006	0.3028	0.3042	1	1.9885	0.4622	0.0223	0.6274	0.992	0.1278	1.7211	0.8508
4	0.0037	0.0731	0.3197	0.007	0.3005	0.2977	1	2.0052	0.461	0.0157	0.6424	0.9815	0.0985	1.7003	0.8369
